# Supplementary material for: Molecular and Serological Characterization of the SARS-CoV-2 Delta Variant in Bangladesh in 2021
Source: Viruses. 2021 Nov 19;13(11):2310. doi: 10.3390/v13112310 (PMC8623815; doi:10.3390/v13112310)
Supplement: Supplementary file 1 [file viruses-13-02310-s001.zip]

Archive with 1 entries (1 files):
- viruses-1428953-supplementary.pdf
